# Supplementary material for: In Situ Atomic-Scale Observation of Silver Oxidation Triggered by Electron Beam Irradiation
Source: Nanomaterials (Basel). 2021 Apr 16;11(4):1021. doi: 10.3390/nano11041021 (PMC8073916; doi:10.3390/nano11041021)
Supplement: Supplementary file 1 [file nanomaterials-11-01021-s001.zip]

Archive with 4 entries (4 files):
- nanomaterials-1142694-supplementary-final.pdf
- video S1.mp4
- video S2.mp4
- video S3.mp4
